# Supplementary material for: Neospora caninum hijacks host PFKFB3-driven glycolysis to facilitate intracellular propagation of parasites
Source: Vet Res. 2025 Apr 30;56:94. doi: 10.1186/s13567-025-01524-w (PMC12042381; doi:10.1186/s13567-025-01524-w)
Supplement: Supplementary file 3 — Additional file 3. Impact of Neospora caninum infection on caprine endometrial epithelial cells metabolites at 48 hpi was analysed. [file 13567_2025_1524_MOESM3_ESM.xlsx]

## Sheet: Sheet1
Additional file 3. Impact of Neospora caninum infection on caprine endometrial epithelial cells metabolites at 48 hpi was analyzed.
Metabolic pathway	Metabolites	KEGG	q-value	Fold change	Regulation
Glycolysis	3-Phosphoglyceric Acid	Glycolysis/Gluconeogenesis	0.00507281	0.449303	Down
	Dihydroxyacetone Phosphate	Glycolysis / Gluconeogenesis|Pentose and glucuronate interconversions|Fructose and mannose metabolism|Galactose metabolism|Glycerolipid metabolism|Inositol phosphate metabolism|Glycerophospholipid metabolism|Propanoate metabolism|Nicotinate and nicotinamide metabolism	0.000582203	1.65049	Up
	Fructose 1,6-Bisphosphate	Glycolysis / Gluconeogenesis|Pentose phosphate pathway|Fructose and mannose metabolism	1.75416e-05	0.142296	Down
	Glucose 6-Phosphate	Starch and sucrose metabolism|Neomycin, kanamycin and gentamicin biosynthesis|Inositol phosphate metabolism|Insulin secretion|Prolactin signaling pathway|Thyroid hormone synthesis|Insulin resistance|Carbohydrate digestion and absorption|Central carbon metabolism in cancer	0.00954124	1.52094	Up
	Lactic Acid	Glycolysis/Gluconeogenesis	0.0189366	1.43352	Up
	Phosphoenolpyruvic Acid	Glycolysis / Gluconeogenesis|Citrate cycle (TCA cycle)|Phenylalanine, tyrosine and tryptophan biosynthesis|Phosphonate and phosphinate metabolism|Pyruvate metabolism|Glucagon signaling pathway|Proximal tubule bicarbonate reclamation|Central carbon metabolism in cancer	9.298e-08	13.3908	Up
Pentose phosphate pathway	Gluconic Acid	Pentose phosphate pathway	3.57372e-09	2.11904	Up
TCA	Citric Acid	Citrate cycle (TCA cycle)|Alanine, aspartate and glutamate metabolism|Glyoxylate and dicarboxylate metabolism|Taste transduction|Glucagon signaling pathway|Central carbon metabolism in cancer	0.000156162	0.36638	Down
	Fumaric Acid	Citrate cycle (TCA cycle)|Oxidative phosphorylation|Arginine biosynthesis|Alanine, aspartate and glutamate metabolism|Tyrosine metabolism|Phenylalanine metabolism|Pyruvate metabolism|Butanoate metabolism|Nicotinate and nicotinamide metabolism|Glucagon signaling pathway|Pathways in cancer|Renal cell carcinoma|Central carbon metabolism in cancer	0.000110184	0.531855	Down
	Malic Acid	Citrate cycle (TCA cycle)|Pyruvate metabolism|Glyoxylate and dicarboxylate metabolism|Taste transduction|Glucagon signaling pathway|Proximal tubule bicarbonate reclamation|Pathways in cancer|Renal cell carcinoma|Central carbon metabolism in cancer	6.41417e-05	0.484155	Down
	Oxoglutaric Acid	Citrate cycle (TCA cycle)|Pentose and glucuronate interconversions|Ascorbate and aldarate metabolism|Arginine biosynthesis|Alanine, aspartate and glutamate metabolism|Lysine biosynthesis|Lysine degradation|Histidine metabolism|Taurine and hypotaurine metabolism|D-Glutamine and D-glutamate metabolism|Glyoxylate and dicarboxylate metabolism|Butanoate metabolism|HIF-1 signaling pathway|GABAergic syn…	0.005271	5.04362	Up
Fatty acid metabolism	Pelargonic Acid		0.0180871	1.34519	Up
	9-Elaidic Acid		0.00014728	3.19903	Up
	Arachidic Acid	Biosynthesis of unsaturated fatty acids	0.00256214	1.81692	Up
	Capric Acid	Fatty acid biosynthesis	0.0441808	1.13515	Up
	Caprylic Acid	Fatty acid biosynthesis|Lipoic acid metabolism	1.14325e-05	1.71655	Up
	Cetyl Alcohol	Fatty acid degradation	0.0356928	1.12593	Up
	Cis-9-Palmitoleic Acid	Fatty acid biosynthesis	7.07489e-05	3.90808	Up
	Cis-Gondoic Acid	Biosynthesis of unsaturated fatty acids	0.00254691	2.36295	Up
	Glutaric Acid	Fatty acid degradation|Lysine degradation	0.0425641	1.20419	Up
	Lauric Acid	Fatty acid biosynthesis	0.0478427	1.11168	Up
	Myristic Acid	Fatty acid biosynthesis	0.000166154	1.54895	Up
	Palmitic Acid	Fatty acid biosynthesis|Fatty acid elongation|Fatty acid degradation|Biosynthesis of unsaturated fatty acids	0.0251141	1.26548	Up
	Stearic Acid	Fatty acid biosynthesis|Biosynthesis of unsaturated fatty acids	0.023205	1.2604	Up
	Trans-Vaccenic Acid		0.000166154	1.36358	Up
Lopoid metabolism	D-Myoinositol 4-Phosphate	Inositol phosphate metabolism|Phosphatidylinositol signaling system	0.00304027	1.3676	Up
	Ethanolamine	Glycerophospholipid metabolism|Retrograde endocannabinoid signaling	0.00181707	1.3868	Up
	Glycerol 1-Phosphate	Glycerophospholipid metabolism	0.000266114	1.82692	Up
	Myo-Inositol 1-Phosphate	Inositol phosphate metabolism|ABC transporters|Phosphatidylinositol signaling system	0.00240523	1.5838	Up
	O-Phosphoethanolamine	Glycerophospholipid metabolism|Sphingolipid metabolism|Sphingolipid signaling pathway	1.19474e-09	9.46079	Up
	Glycerophosphoric Acid		0.0113542	1.75505	Up
	Dihydrocholesterol		0.00854705	1.60966	Up
	Cholesterol	Steroid biosynthesis|Primary bile acid biosynthesis|Steroid hormone biosynthesis|Ovarian steroidogenesis|Aldosterone synthesis and secretion|Cortisol synthesis and secretion|Cushing syndrome|Fat digestion and absorption|Bile secretion|Vitamin digestion and absorption|Cholesterol metabolism|Pathways in cancer|Basal cell carcinoma	0.0188804	1.29331	Up
	Chenodeoxycholic Acid	Primary bile acid biosynthesis	0.00370834	1.71194	Up
	Allocholic Acid		0.00141048	1.29579	Up
	Deoxycholic Acid		0.00585827	1.25777	Up
Nucleotide metabolism	Adenosine Monophosphate	Purine metabolism|Antifolate resistance|cGMP-PKG signaling pathway|cAMP signaling pathway|FoxO signaling pathway|mTOR signaling pathway|PI3K-Akt signaling pathway|AMPK signaling pathway|Longevity regulating pathway|Olfactory transduction|Taste transduction|Regulation of lipolysis in adipocytes|Renin secretion|Aldosterone synthesis and secretion|Cortisol synthesis and secretion|Parathyroid hormone…	0.00305362	0.35344	Down
	Cytidine Monophosphate	Pyrimidine metabolism	0.00141048	1.44181	Up
	Guanosine	Purine metabolism	0.0308581	49.3202	Up
	Inosinic Acid	Purine metabolism|Antifolate resistance|Taste transduction	1.75416e-05	2.53333	Up
	Uracil	Pyrimidine metabolism|beta-Alanine metabolism|Pantothenate and CoA biosynthesis	0.00370834	2.72752	Up
	2-Hydroxyadenine		0.019226	12.4832	Up
Amino acid metabolism	4-Hydroxyproline	Arginine and proline metabolism|ABC transporters	0.0117002	0.78048	Down
	5'-Methylthioadenosine	Cysteine and methionine metabolism	0.0120075	0.451652	Down
	Cadaverine	Lysine degradation|Glutathione metabolism	0.00118767	1.42717	Up
	Creatinine	Arginine and proline metabolism	3.47553e-06	1.54256	Up
	D-Phenylalanine		0.034702	1.19605	Up
	Glycine	Primary bile acid biosynthesis|Purine metabolism|Glycine, serine and threonine metabolism|Lysine degradation|Phosphonate and phosphinate metabolism|Glutathione metabolism|Glyoxylate and dicarboxylate metabolism|Thiamine metabolism|Porphyrin and chlorophyll metabolism|Aminoacyl-tRNA biosynthesis|Neuroactive ligand-receptor interaction|Protein digestion and absorption|Mineral absorption|Central car…	0.0238057	0.892663	Down
	L-Alanine	Alanine, aspartate and glutamate metabolism|Cysteine and methionine metabolism|Taurine and hypotaurine metabolism|Selenocompound metabolism|Aminoacyl-tRNA biosynthesis|ABC transporters|Sulfur relay system|Protein digestion and absorption|Central carbon metabolism in cancer	0.00254691	0.854599	Down
	L-Aspartic Acid	Arginine biosynthesis|Alanine, aspartate and glutamate metabolism|Glycine, serine and threonine metabolism|Monobactam biosynthesis|Cysteine and methionine metabolism|Lysine biosynthesis|Histidine metabolism|beta-Alanine metabolism|Nicotinate and nicotinamide metabolism|Pantothenate and CoA biosynthesis|Aminoacyl-tRNA biosynthesis|ABC transporters|Neuroactive ligand-receptor interaction|Protein di…	0.00141048	0.658838	Down
	L-Glutamic Acid	Arginine biosynthesis|Alanine, aspartate and glutamate metabolism|Arginine and proline metabolism|Histidine metabolism|Taurine and hypotaurine metabolism|D-Glutamine and D-glutamate metabolism|Glutathione metabolism|Neomycin, kanamycin and gentamicin biosynthesis|Glyoxylate and dicarboxylate metabolism|Butanoate metabolism|Porphyrin and chlorophyll metabolism|Nitrogen metabolism|Aminoacyl-tRNA bi…	0.000419887	1.27247	Up
	L-Glutamine	Arginine biosynthesis|Purine metabolism|Pyrimidine metabolism|Alanine, aspartate and glutamate metabolism|D-Glutamine and D-glutamate metabolism|Glyoxylate and dicarboxylate metabolism|Vitamin B6 metabolism|Nitrogen metabolism|Aminoacyl-tRNA biosynthesis|ABC transporters|Glutamatergic synapse|GABAergic synapse|Proximal tubule bicarbonate reclamation|Protein digestion and absorption|Central carbon…	0.0141027	0.632115	Down
	L-Histidine	Histidine metabolism|beta-Alanine metabolism|Aminoacyl-tRNA biosynthesis|ABC transporters	0.00368231	1.73213	Up
	L-Lysine	Lysine biosynthesis|Lysine degradation|Biotin metabolism|Aminoacyl-tRNA biosynthesis|ABC transporters|Protein digestion and absorption	0.000359035	1.73145	Up
	L-Proline	Arginine and proline metabolism|Aminoacyl-tRNA biosynthesis|Protein digestion and absorption|Central carbon metabolism in cancer	0.000435518	0.554027	Down
	L-Threonine	Glycine, serine and threonine metabolism|Monobactam biosynthesis|Valine, leucine and isoleucine biosynthesis|Porphyrin and chlorophyll metabolism|Aminoacyl-tRNA biosynthesis	0.00254691	0.70268	Down
	N-Acetyl-L-Aspartic Acid	Alanine, aspartate and glutamate metabolism	0.00854705	0.486804	Down
	Pantothenic Acid	beta-Alanine metabolism|Pantothenate and CoA biosynthesis|Vitamin digestion and absorption	4.28602e-06	1.81655	Up
	Pipecolic Acid	Lysine degradation	4.47682e-06	2.75006	Up
	Saccharopine	Lysine biosynthesis|Lysine degradation	0.0373674	1.54452	Up
	Prolin		0.00141048	0.584787	Down
	Serotonin	Tryptophan metabolism|cAMP signaling pathway|Neuroactive ligand-receptor interaction|Gap junction|Serotonergic synapse|Taste transduction|Inflammatory mediator regulation of TRP channels	0.00298697	1.78976	Up
	2-Aminohexanedioic Acid	Lysine biosynthesis|Lysine degradation	0.042918	0.78129	Down
	Glutamine		0.0229519	0.361521	Down
	Succinylacetone		8.64994e-11	0.228897	Down
	Diacetylmonoxime		1.05509e-10	7.08151	Up
	T-Butylphosphonic Acid		3.55436e-06	1.71555	Up
	4-Methoxyphenol		4.28602e-06	2.62311	Up
	D-Galactose	Galactose metabolism|Carbohydrate digestion and absorption|Mineral absorption	5.59827e-05	0.137626	Down
	Galactose 1-Phosphate	Galactose metabolism|Amino sugar and nucleotide sugar metabolism	5.66212e-05	1.79327	Up
	D-Fructose		6.6218e-05	0.169426	Down
	3,4-Dimethoxyphenol		9.98602e-05	1.47436	Up
	2-Oxoethyl Dihydrogen Phosphate		0.00011045	0.320716	Down
	Tert-Butylhydroquinone		0.000166154	1.36358	Up
	1,5-Pentanediol		0.00039042	0.553401	Down
	1-Methoxy-2-Methylprop-1-En-1-Ol		0.00045555	2.03696	Up
	Bisphenol A Monomethyl Ether		0.000799814	1.34382	Up
	2-Cyclohexyl-4-(Hydroxymethyl)-1-Oxa-2-Azaspiro[5.5]Undecane-3-Carbonitrile		0.000901261	0.490859	Down
	Diglycolic Acid		0.00139009	0.470479	Down
	1,8-Octanediol		0.00164144	0.820209	Down
	Amphetamine		0.0018005	1.4207	Up
	Xylitol	Pentose and glucuronate interconversions|ABC transporters	0.00181707	1.84059	Up
	Methylphosphate		0.00312606	1.44131	Up
	Beta-Glycerophosphoric Acid		0.00376765	1.11691	Up
	Nicotinic Acid	Nicotinate and nicotinamide metabolism|Pertussis	0.0052234	0.399702	Down
	8-Methoxy-1,3,4,4a,5,6-Hexahydro-2h-Benzo[5,6]Cyclohepta[1,2-B]Pyridin-2-One		0.0052856	1.38877	Up
	(1-Aminobutyl)Phosphonic Acid		0.0061203	1.38161	Up
	2s-Amino-Pentanoic Acid		0.00724242	1.72225	Up
	Fructose 1-Phosphate	Fructose and mannose metabolism|Phenylalanine, tyrosine and tryptophan biosynthesis	0.00917915	0.353842	Down
	4-Penten-1-Ol		0.00953314	1.6974	Up
	Ethyl Aminomalonate		0.00967854	0.727504	Down
	Erythrono-1,4-Lactone		0.0117002	0.577925	Down
	Beta-Lactose		0.0180967	1.22123	Up
	D-Arabitol	Pentose and glucuronate interconversions	0.0202334	1.19033	Up
	Bisphenol A		0.0306241	1.21914	Up
	Mg(0:0/16:0/0:0)		0.034702	2.60889	Up
	Methyl-Beta-Galactopyranoside		0.034702	1.16312	Up
	1-(Sn-Glycero-3-Phospho)-1d-Myo-Inositol		0.0409277	1.43487	Up
	2-Phosphonobutanoic Acid		0.0425641	0.514518	Down
